# Supplementary material for: Distinct Gut Microbiota Profiles Associated with Advanced Hepatocellular Carcinoma in a Thai Cohort: A 16S rRNA Sequencing Study
Source: Cancers (Basel). 2025 Sep 5;17(17):2915. doi: 10.3390/cancers17172915 (PMC12428426; doi:10.3390/cancers17172915)
Supplement: Supplementary file 1 [file cancers-17-02915-s001.zip]

Archive with 1 entries (1 files):
- cancers-3784951-supplementary.pdf
